# Supplementary material for: Left Ventricular Ejection Fraction Can Predict Atrial Thrombosis Even in Non-High-Risk Individuals with Atrial Fibrillation
Source: J Clin Med. 2022 Jul 7;11(14):3965. doi: 10.3390/jcm11143965 (PMC9317918; doi:10.3390/jcm11143965)
Supplement: Supplementary file 1 [file jcm-11-03965-s001.zip]

Archive with 8 entries (8 files):
- S1.jpg
- S2.jpg
- S3.jpg
- S4.jpg
- S5.jpg
- S6.jpg
- S7.jpg
- S8.jpg
